# Supplementary material for: The decomposition of fine and coarse roots: their global patterns and controlling factors
Source: Sci Rep. 2015 May 5;5:9940. doi: 10.1038/srep09940 (PMC4649993; doi:10.1038/srep09940)
Supplement: Supplementary Dataset 1 [file srep09940-s2.xls]

## Sheet: Title Page
Title
The decomposition of fine and coarse roots, global patterns and their controlling factors
Authors
Xinyue Zhang, Wei Wang*
* Corresponding author: wangw@urban.pku.edu.cn

## Sheet: Database
Species	Life form	Longitude	Latitude	MAT	MAP	K value（yr-1）	Ln(k)	Size	C (mg/g)	N (mg/g)	C: N	P (mg/g)	Lignin (%)	Ca (mg/g)	Reference
native	Mixed	91.9333	25.5667	16.4	1829	1.62	0.482426	fine root	471.056	11.8	39.92	0.36	25.9		Arunachalam et al. 1996
native	Mixed	91.9333	25.5667	16.4	1829	1.68	0.518794	fine root	444.03	9.5	46.74	0.48	22.93		Arunachalam et al. 1996
native	Mixed	91.9333	25.5667	16.4	1829	1.74	0.553885	fine root	445.998	7.4	60.27	0.88	22.3		Arunachalam et al. 1996
Phaseolus vulgaris	Graminoid	75.85	29.97	28	2500	0.033	-3.41125		472.994	12.2	38.77		29.4		Arunachalam et al. 2003
Pisum sativum	Graminoid	75.85	29.97	28	2500	0.032	-3.44202		461.9	15.5	29.8		27.52		Arunachalam et al. 2003
Eichhornia crassipes	Graminoid	93.51	28	21.4	2727	4.745	1.55709		335.521	15.73	21.33	2.08	18.67		Balasubramanian et al. 2012
Eichhornia crassipes	Graminoid	93.51	28	21.4	2727	3.83	1.34286		295.79	12.34	23.97	1.93	23.94		Balasubramanian et al. 2012
Eichhornia crassipes	Graminoid	93.51	28	21.4	2727	3.03	1.10856		288.319	10.12	28.49	1.02	26.31		Balasubramanian et al. 2012
Pinus sylvestris L.	Conifer	16.5	60.8167	3.8	609	0.195	-1.63476	fine root	515	5.7	90.3509	0.69		1.6	Berg 1984
Pinus sylvestris L.	Conifer	16.5	60.8167	3.8	609	0.153	-1.87732	fine root	514	3.4	151.176	0.73		1.8	Berg 1984
Dacryodes excelsa	Evergreen broadleaf	-65.75	18.2833	22.5	4000	0.83	-0.18633	fine root	511	16	31.9375	0.674	26.8	3.4	Bloomfield et al. 1993
Prestoea montana	Evergreen broadleaf	-65.75	18.2833	22.5	4000	0.6	-0.510826	fine root	471	9	52.3333	0.685	28.7	3.1	Bloomfield et al. 1993
native	Graminoid	-105.817	40.6667	-3.8	930	0.0062	-5.08321	fine root		11					Bryant et al. 1998
native	Graminoid	-105.817	40.6667	-3.8	930	0.0106	-4.5469	fine root		11					Bryant et al. 1998
native	Graminoid	-105.817	40.6667	-3.8	930	0.0067	-5.00565	fine root		11					Bryant et al. 1998
Halimione portulacoides	Shrub	5.291	52.1326	9	807	0.441	-0.81871								Buth 1987
Halimione portulacoides	Shrub	5.291	52.1326	9	807	0.311	-1.16796								Buth 1987
native	Mixed	-65.3833	-42.65	13.7	235.9	0.008	-4.82831	fine root	417.48	8.4	49.7		11.51		Carrera et al. 2008
native	Mixed	-65.3833	-42.65	13.7	235.9	0.006	-5.116	fine root	446.31	8.7	51.3		14.48		Carrera et al. 2008
Picea sitchensis	Conifer	-124.005	45.0568	10	3420	0.021	-3.86323	coarse root							Chen et al. 2001
Picea sitchensis	Conifer	-124.005	45.0568	10	3420	0.016	-4.13517	coarse root							Chen et al. 2001
Tsuga heterophylla	Conifer	-124.005	45.0568	10	3420	0.04	-3.21888	coarse root	505	2.5	202		31.25		Chen et al. 2001
Tsuga heterophylla	Conifer	-124.005	45.0568	10	3420	0.049	-3.01593	coarse root	500.8	1.6	313		24.48		Chen et al. 2001
Pseudotsuga menziesii	Conifer	-91.5347	31.7154	8.5	2300	0.011	-4.50986	coarse root	513	2.7	190		34.02		Chen et al. 2001
Pseudotsuga menziesii	Conifer	-91.5347	31.7154	8.5	2300	0.013	-4.34281	coarse root	504.9	2.7	187		32.13		Chen et al. 2001
Tsuga heterophylla	Conifer	-91.5347	31.7154	8.5	2300	0.034	-3.38139	coarse root	505	2.5	202		31.25		Chen et al. 2001
Tsuga heterophylla	Conifer	-91.5347	31.7154	8.5	2300	0.033	-3.41125	coarse root	500.8	1.6	313		24.48		Chen et al. 2001
Pinus contorta	Conifer	-121.608	43.7432	5.7	525	0.025	-3.68888	coarse root	506.1	2.1	241		29.61		Chen et al. 2001
Pinus contorta	Conifer	-121.608	43.7432	5.7	525	0.03	-3.50656	coarse root	512.4	2.8	183		36.4		Chen et al. 2001
Pinus ponderosa	Conifer	-121.608	43.7432	5.7	525	0.077	-2.56395	coarse root	506.6	3.4	149		27.2		Chen et al. 2001
Pinus ponderosa	Conifer	-121.608	43.7432	5.7	525	0.073	-2.6173	coarse root	511.2	1.8	284		27.72		Chen et al. 2001
native	Evergreen broadleaf	-163	5.31667	27	5050	1.064	0.0620354	fine root	440.4	12	36.7		34.5		Chimner and Ewel 2005
native	Evergreen broadleaf	-163	5.31667	27	5050	0.58	-0.544727	fine root	442	13	34		35.2		Chimner and Ewel 2005
native	Graminoid	-75.6667	37.6667	14.2	1050	0.51	-0.673345	coarse root		4.9		0.7	17		Conn and Day 1997
native	Graminoid	-75.6667	37.6667	14.2	1050	0.43	-0.84397	coarse root		4.9		0.7	17		Conn and Day 1997
native	Graminoid	-75.6667	37.6667	14.2	1050	0.37	-0.994252	coarse root		4.9		0.7	17		Conn and Day 1997
native	Graminoid	-75.6667	37.6667	14.2	1050	0.34	-1.07881	coarse root		4.9		0.7	17		Conn and Day 1997
native	Graminoid	-75.6667	37.6667	14.2	1050	0.29	-1.23787	coarse root		9.1		1	17		Conn and Day 1997
native	Graminoid	-75.6667	37.6667	14.2	1050	0.33	-1.10866	coarse root		9.1		1	17		Conn and Day 1997
native	Graminoid	-75.6667	37.6667	14.2	1050	0.3	-1.20397	coarse root		9.1		1	17		Conn and Day 1997
native	Graminoid	-75.6667	37.6667	14.2	1050	0.21	-1.56065	coarse root		9.1		1	17		Conn and Day 1997
native	Graminoid	-75.6667	37.6667	14.2	1050	0.34	-1.07881	fine root		4.7		1.3	10		Conn and Day 1997
native	Graminoid	-75.6667	37.6667	14.2	1050	0.44	-0.820981	fine root		4.7		1.3	10		Conn and Day 1997
native	Graminoid	-75.6667	37.6667	14.2	1050	0.47	-0.755023	fine root		4.7		1.3	10		Conn and Day 1997
native	Graminoid	-75.6667	37.6667	14.2	1050	0.55	-0.597837	fine root		4.7		1.3	10		Conn and Day 1997
native	Graminoid	-75.6667	37.6667	14.2	1050	0.7	-0.356675	fine root		5.9		1.5	9.5		Conn and Day 1997
native	Graminoid	-75.6667	37.6667	14.2	1050	0.81	-0.210721	fine root		5.9		1.5	9.5		Conn and Day 1997
native	Graminoid	-75.6667	37.6667	14.2	1050	0.69	-0.371064	fine root		5.9		1.5	9.5		Conn and Day 1997
native	Graminoid	-75.6667	37.6667	14.2	1050	0.62	-0.478036	fine root		5.9		1.5	9.5		Conn and Day 1997
native	Graminoid	-75.6667	37.6667	14.2	1050	0.46	-0.776529	fine root		7		1.3	13		Conn and Day 1997
native	Graminoid	-75.6667	37.6667	14.2	1050	0.74	-0.301105	fine root		7		1.3	13		Conn and Day 1997
native	Graminoid	-75.6667	37.6667	14.2	1050	0.72	-0.328504	fine root		7		1.3	13		Conn and Day 1997
native	Graminoid	-75.6667	37.6667	14.2	1050	0.68	-0.385662	fine root		7		1.3	13		Conn and Day 1997
native	Graminoid	-75.6667	37.6667	14.2	1050	0.68	-0.385662	fine root		8.1		1.2	20		Conn and Day 1997
native	Graminoid	-75.6667	37.6667	14.2	1050	0.97	-0.0304592	fine root		8.1		1.2	20		Conn and Day 1997
native	Graminoid	-75.6667	37.6667	14.2	1050	0.89	-0.116534	fine root		8.1		1.2	20		Conn and Day 1997
native	Graminoid	-75.6667	37.6667	14.2	1050	0.9	-0.105361	fine root		8.1		1.2	20		Conn and Day 1997
native	Graminoid	-75.6667	37.6667	14.2	1050	0.29	-1.23787	fine root		14.6		0.5	27		Conn and Day 1997
native	Graminoid	-75.6667	37.6667	14.2	1050	0.22	-1.51413	fine root		14.6		0.5	27		Conn and Day 1997
native	Graminoid	-75.6667	37.6667	14.2	1050	0.16	-1.83258	fine root		14.6		0.5	27		Conn and Day 1997
native	Graminoid	-75.6667	37.6667	14.2	1050	0.13	-2.04022	fine root		14.6		0.5	27		Conn and Day 1997
native	Graminoid	-75.6667	37.6667	14.2	1050	0.34	-1.07881	fine root		13.3		1.3	17		Conn and Day 1997
native	Graminoid	-75.6667	37.6667	14.2	1050	0.24	-1.42712	fine root		13.3		1.3	17		Conn and Day 1997
native	Graminoid	-75.6667	37.6667	14.2	1050	0.2	-1.60944	fine root		13.3		1.3	17		Conn and Day 1997
native	Graminoid	-75.6667	37.6667	14.2	1050	0.22	-1.51413	fine root		13.3		1.3	17		Conn and Day 1997
Spartina patens	Graminoid	-75.6667	37.6667	14.2	1050	0.29	-1.23787	fine root							Conn and Day 1997
Spartina patens	Graminoid	-75.6667	37.6667	14.2	1050	0.33	-1.10866	fine root							Conn and Day 1997
Spartina patens	Graminoid	-75.6667	37.6667	14.2	1050	0.3	-1.20397	fine root							Conn and Day 1997
Spartina patens	Graminoid	-75.6667	37.6667	14.2	1050	0.21	-1.56065	fine root							Conn and Day 1997
native	Mixed	-81.144	33.1538	17.8	1218	0.63	-0.462035	coarse root	495.9	5.2	96	1.1	56.4		Crawford et al. 2007
native	Mixed	-81.144	33.1538	17.8	1218	0.633	-0.457285	coarse root	495.9	5.2	96	1.1	56.4		Crawford et al. 2007
native	Mixed	-91.1146	43.2976	7.6	815	0.65	-0.430783	coarse root	475.1	8.4	57	0.9	55.8		Crawford et al. 2007
native	Mixed	-91.1146	43.2976	7.6	815	0.606	-0.500875	coarse root	475.1	8.4	57	0.9	55.8		Crawford et al. 2007
native	Mixed	-81.144	33.1538	17.8	1218	1.57	0.451076	coarse root	495.9	5.2	96	1.1	56.4		Crawford et al. 2007
native	Mixed	-81.144	33.1538	17.8	1218	0.61	-0.494296	coarse root	495.9	5.2	96	1.1	56.4		Crawford et al. 2007
native	Mixed	-91.1146	43.2976	7.6	815	0.574	-0.555126	coarse root	475.1	8.4	57	0.9	55.8		Crawford et al. 2007
native	Mixed	-91.1146	43.2976	7.6	815	0.633	-0.457285	coarse root	475.1	8.4	57	0.9	55.8		Crawford et al. 2007
native	Mixed	-81.144	33.1538	17.8	1218	0.657	-0.420071	coarse root	495.9	5.2	96	1.1	56.4		Crawford et al. 2007
native	Mixed	-81.144	33.1538	17.8	1218	0.636	-0.452557	coarse root	495.9	5.2	96	1.1	56.4		Crawford et al. 2007
native	Mixed	-91.1146	43.2976	7.6	815	0.643	-0.441611	coarse root	475.1	8.4	57	0.9	55.8		Crawford et al. 2007
native	Mixed	-91.1146	43.2976	7.6	815	0.643	-0.441611	coarse root	475.1	8.4	57	0.9	55.8		Crawford et al. 2007
native	Mixed	-81.144	33.1538	17.8	1218	0.706	-0.34814	coarse root	495.9	5.2	96	1.1	56.4		Crawford et al. 2007
native	Mixed	-81.144	33.1538	17.8	1218	0.601	-0.50916	coarse root	495.9	5.2	96	1.1	56.4		Crawford et al. 2007
native	Mixed	-91.1146	43.2976	7.6	815	0.687	-0.375421	coarse root	475.1	8.4	57	0.9	55.8		Crawford et al. 2007
native	Mixed	-91.1146	43.2976	7.6	815	0.663	-0.41098	coarse root	475.1	8.4	57	0.9	55.8		Crawford et al. 2007
native mixed oaks	Deciduous broadleaf	-82.367	39.183	11.3	1024	2.6	0.955511	fine root							Dress and Boerner 2003
native mixed oaks	Deciduous broadleaf	-82.367	39.183	11.3	1024	1.22	0.198851	fine root							Dress and Boerner 2003
native mixed oaks	Deciduous broadleaf	-82.367	39.183	11.3	1024	0.554	-0.590591	fine root							Dress and Boerner 2003
native mixed oaks	Deciduous broadleaf	-82.367	39.183	11.3	1024	3.168	1.1531	fine root							Dress and Boerner 2003
native mixed oaks	Deciduous broadleaf	-82.367	39.183	11.3	1024	1.35	0.300105	fine root							Dress and Boerner 2003
native mixed oaks	Deciduous broadleaf	-82.367	39.183	11.3	1024	0.589	-0.529329	fine root							Dress and Boerner 2003
native mixed oaks	Deciduous broadleaf	-82.367	39.183	11.3	1024	2.976	1.09058	fine root							Dress and Boerner 2003
native mixed oaks	Deciduous broadleaf	-82.367	39.183	11.3	1024	1.256	0.227932	fine root							Dress and Boerner 2003
native mixed oaks	Deciduous broadleaf	-82.367	39.183	11.3	1024	0.567	-0.567396	fine root							Dress and Boerner 2003
Fraxinus mandshurica	Deciduous broadleaf	127.533	45.383	2.2	652	0.628	-0.465215	fine root		27.77					Fan and Guo 2010
Fraxinus mandshurica	Deciduous broadleaf	127.533	45.383	2.2	652	0.563	-0.574476	fine root		18.13					Fan and Guo 2010
Fraxinus mandshurica	Deciduous broadleaf	127.533	45.383	2.2	652	0.505	-0.683197	fine root		9.26					Fan and Guo 2010
Larix gmelinii	Conifer	127.533	45.383	2.2	652	0.742	-0.298406	fine root		21.49					Fan and Guo 2010
Larix gmelinii	Conifer	127.533	45.383	2.2	652	0.712	-0.339677	fine root		14.76					Fan and Guo 2010
Larix gmelinii	Conifer	127.533	45.383	2.2	652	0.612	-0.491023	fine root		12.37					Fan and Guo 2010
Achillea millefolium	Graminoid	-72.18	42.48	7	1237	1.251	0.223943	fine root		15.1					Fornara et al. 2009
Asclepias tuberosa	Graminoid	-72.18	42.48	7	1237	0.957	-0.0439519	fine root		18.1					Fornara et al. 2009
Liatris aspera	Graminoid	-72.18	42.48	7	1237	0.938199	-0.0637933	fine root		9					Fornara et al. 2009
Monarda fistulosa	Graminoid	-72.18	42.48	7	1237	1.41496	0.347099	fine root		8.9					Fornara et al. 2009
Solidago rigida	Graminoid	-72.18	42.48	7	1237	1.53369	0.427679	fine root		11.58					Fornara et al. 2009
Amorpha canescens	Graminoid	-72.18	42.48	7	1237	1.27869	0.24584	fine root		16.2					Fornara et al. 2009
Lespedeza capitata	Graminoid	-72.18	42.48	7	1237	1.01124	0.0111779	fine root		20					Fornara et al. 2009
Lupinus perennis	Graminoid	-72.18	42.48	7	1237	0.989133	-0.0109263	fine root		19.3					Fornara et al. 2009
Petalostimum purpureum	Graminoid	-72.18	42.48	7	1237	1.45057	0.371956	fine root		13.4					Fornara et al. 2009
Poa pratensis	Graminoid	-72.18	42.48	7	1237	1.94512	0.665324	fine root		11.8					Fornara et al. 2009
Agropyron smithii	Graminoid	-72.18	42.48	7	1237	1.68478	0.521635	fine root		11.7					Fornara et al. 2009
Elymus canadensis	Graminoid	-72.18	42.48	7	1237	1.5642	0.447373	fine root		13.3					Fornara et al. 2009
Koeleria cristata	Graminoid	-72.18	42.48	7	1237	1.95729	0.671561	fine root		12.6					Fornara et al. 2009
Andropogon gerardi	Graminoid	-72.18	42.48	7	1237	2.20042	0.78865	fine root		6					Fornara et al. 2009
Schizachyrium scoparium	Graminoid	-72.18	42.48	7	1237	2.38615	0.86968	fine root		8.68					Fornara et al. 2009
Sorghastrum nutans	Graminoid	-72.18	42.48	7	1237	2.20793	0.792055	fine root		8.68					Fornara et al. 2009
Chamaecyparis obtusa	Conifer	135.717	35.0667	14.9	1419	0.243	-1.41469	fine root			36				Fujii and Takeda 2012
Chamaecyparis obtusa	Conifer	135.717	35.0667	14.9	1419	0.206	-1.57988	fine root			36				Fujii and Takeda 2012
Hopea ferrea	Evergreen broadleaf	101.917	14.5	26.2	1240	0.55	-0.597837	coarse root 2-5 mm	491.11	6.7	73.3				Fujimaki et al. 2008
Hopea ferrea	Evergreen broadleaf	101.917	14.5	26.2	1240	1.27	0.239017	fine root	500.5	11	45.5				Fujimaki et al. 2008
Mixed trees	deciduous broad-leaved trees	101.917	14.5	26.2	1240	0.73	-0.314711	fine root	507.02	10.1	50.2				Fujimaki et al. 2008
Arundinaria pusilla	deciduous broad-leaved trees	101.917	14.5	26.2	1240	0.66	-0.415515	fine root	508.5	11.3	45				Fujimaki et al. 2008
native	Graminoid	116.683	43.5833	0.7	330	0.2	-1.60944		457.6	10.4	44		23		Giese et al. 2009
native	Graminoid	116.683	43.55	0.7	330	0.23	-1.46968		356.9	8.3	43		20		Giese et al. 2009
native	Graminoid	116.683	43.55	0.7	330	0.17	-1.77196		383.8	10.1	38		20.4		Giese et al. 2009
native	Graminoid	116.683	43.5833	0.7	330	0.2	-1.60944		457.6	10.4	44		23		Giese et al. 2009
native	Graminoid	116.683	43.55	0.7	330	0.15	-1.89712		356.9	8.3	43		20		Giese et al. 2009
native	Graminoid	116.683	43.55	0.7	330	0.22	-1.51413		383.8	10.1	38		20.4		Giese et al. 2009
Bouteloua gracilis	Graminoid	-104.767	40.7667	8.2	322	0.26	-1.34707		483	8	60.375		14.6		Gill and Burke 2002
Bouteloua gracilis	Graminoid	-104.767	40.7667	8.2	322	0.22	-1.51413		483	8	60.375		14.6		Gill and Burke 2002
Bouteloua gracilis	Graminoid	-104.767	40.7667	8.2	322	0.17	-1.77196		483	8	60.375		14.6		Gill and Burke 2002
Bouteloua gracilis	Graminoid	-104.767	40.7667	8.2	322	0.14	-1.96611		483	8	60.375		14.6		Gill and Burke 2002
Calamagrostis angustifolia	Graminoid	133.517	47.583	1.9	600	2.853	1.04837		437.204	11.6	37.69	1			Guo et al. 2008
Calamagrostis angustifolia	Graminoid	133.517	47.583	1.9	600	2.746	1.01015		412.9	10	41.29	0.9			Guo et al. 2008
Carex meyeriana	Graminoid	133.517	47.583	1.9	600	2.568	0.943127		419.64	10.4	40.35	0.7			Guo et al. 2008
Carex meyeriana	Graminoid	133.517	47.583	1.9	600	2.963	1.0862		437.204	11.6	37.69	1			Guo et al. 2008
Carex lasiocarpa	Graminoid	133.517	47.583	1.9	600	2.945	1.08011		412.9	10	41.29	0.9			Guo et al. 2008
Carex lasiocarpa	Graminoid	133.517	47.583	1.9	600	2.619	0.962793		419.64	10.4	40.35	0.7			Guo et al. 2008
Chenopodium album	Graminoid	75.85	29.97	25.2	1365	13.61	2.6108		522.34	9.8	53.3		3.4		Gupta and Singh 1981
Chenopodium album	Graminoid	75.85	29.97	25.2	1365	10.366	2.33853		522.34	9.8	53.3		3.4		Gupta and Singh 1981
Chenopodium album	Graminoid	75.85	29.97	25.2	1365	8.942	2.19076		522.34	9.8	53.3		3.4		Gupta and Singh 1981
Chenopodium album	Graminoid	75.85	29.97	25.2	1365	3.468	1.24358		522.34	9.8	53.3		3.4		Gupta and Singh 1981
Desmostachya bipinnata	Graminoid	75.85	29.97	25.2	1365	0.803	-0.219401		520.24	5.6	92.9		8.2		Gupta and Singh 1981
Desmostachya bipinnata	Graminoid	75.85	29.97	25.2	1365	0.767	-0.265268		520.24	5.6	92.9		8.2		Gupta and Singh 1981
Desmostachya bipinnata	Graminoid	75.85	29.97	25.2	1365	0.621	-0.476424		520.24	5.6	92.9		8.2		Gupta and Singh 1981
Desmostachya bipinnata	Graminoid	75.85	29.97	25.2	1365	0.694	-0.365283		520.24	5.6	92.9		8.2		Gupta and Singh 1981
mixed grasses	Graminoid	75.85	29.97	25.2	1365	1.862	0.621651		413.1	13.5	30.6		6.3		Gupta and Singh 1981
mixed grasses	Graminoid	75.85	29.97	25.2	1365	1.643	0.496524		413.1	13.5	30.6		6.3		Gupta and Singh 1981
mixed grasses	Graminoid	75.85	29.97	25.2	1365	1.46	0.378436		413.1	13.5	30.6		6.3		Gupta and Singh 1981
mixed grasses	Graminoid	75.85	29.97	25.2	1365	1.241	0.215918		413.1	13.5	30.6		6.3		Gupta and Singh 1981
Dichanthium annulatum	Graminoid	75.85	29.97	25.2	1365	2.592	0.95243		483.74	6.7	72.2		4.7		Gupta and Singh 1981
Dichanthium annulatum	Graminoid	75.85	29.97	25.2	1365	2.154	0.767327		483.74	6.7	72.2		4.7		Gupta and Singh 1981
Dichanthium annulatum	Graminoid	75.85	29.97	25.2	1365	1.46	0.378436		483.74	6.7	72.2		4.7		Gupta and Singh 1981
Dichanthium annulatum	Graminoid	75.85	29.97	25.2	1365	1.679	0.518198		483.74	6.7	72.2		4.7		Gupta and Singh 1981
Sesbania bispinosa	Graminoid	75.85	29.97	25.2	1365	14.02	2.64048		509.22	13.8	36.9		2.1		Gupta and Singh 1981
Sesbania bispinosa	Graminoid	75.85	29.97	25.2	1365	4.49	1.50185		509.22	13.8	36.9		2.1		Gupta and Singh 1981
Sesbania bispinosa	Graminoid	75.85	29.97	25.2	1365	4.563	1.51798		509.22	13.8	36.9		2.1		Gupta and Singh 1981
Sesbania bispinosa	Graminoid	75.85	29.97	25.2	1365	4.526	1.50984		509.22	13.8	36.9		2.1		Gupta and Singh 1981
Juncus roemerianus	Graminoid	-92.127	46.7451	4.4	708	1.216	0.195567		464.6	4.6	101	0.63			Hackney and De La Cruz 1980
Phragmites australis	Graminoid	13.75	53.367	8.4	564	5.568	1.71704		446.97	9.4	47.55				Hartmann 1999
Phragmites australis	Graminoid	13.75	53.367	8.4	564	3.2088	1.1659		446.97	9.4	47.55				Hartmann 1999
Phragmites australis	Graminoid	13.75	53.367	8.4	564	2.24657	0.809405		446.97	9.4	47.55				Hartmann 1999
Phragmites australis	Graminoid	13.75	53.367	8.4	564	1.2432	0.217689		446.97	9.4	47.55				Hartmann 1999
Phragmites australis	Graminoid	13.75	53.367	8.4	564	5.556	1.71488		446.97	9.4	47.55				Hartmann 1999
Phragmites australis	Graminoid	13.75	53.367	8.4	564	3.2856	1.18955		446.97	9.4	47.55				Hartmann 1999
Phragmites australis	Graminoid	13.75	53.367	8.4	564	2.274	0.82154		446.97	9.4	47.55				Hartmann 1999
Phragmites australis	Graminoid	13.75	53.367	8.4	564	1.16664	0.154128		446.97	9.4	47.55				Hartmann 1999
Carex paniculata	Graminoid	13.75	53.367	8.4	564	4.428	1.48795		459.954	10.1	45.54				Hartmann 1999
Carex paniculata	Graminoid	13.75	53.367	8.4	564	2.7408	1.00825		459.954	10.1	45.54				Hartmann 1999
Carex paniculata	Graminoid	13.75	53.367	8.4	564	1.87629	0.629294		459.954	10.1	45.54				Hartmann 1999
Carex paniculata	Graminoid	13.75	53.367	8.4	564	0.9912	-0.00883895		459.954	10.1	45.54				Hartmann 1999
Carex paniculata	Graminoid	13.75	53.367	8.4	564	4.458	1.4947		459.954	10.1	45.54				Hartmann 1999
Carex paniculata	Graminoid	13.75	53.367	8.4	564	2.6628	0.979378		459.954	10.1	45.54				Hartmann 1999
Carex paniculata	Graminoid	13.75	53.367	8.4	564	1.86771	0.624715		459.954	10.1	45.54				Hartmann 1999
Carex paniculata	Graminoid	13.75	53.367	8.4	564	1.02624	0.0259016		459.954	10.1	45.54				Hartmann 1999
Carex riparia	Graminoid	13.75	53.367	8.4	564	4.284	1.45489		442.98	9.2	48.15				Hartmann 1999
Carex riparia	Graminoid	13.75	53.367	8.4	564	2.1744	0.776753		442.98	9.2	48.15				Hartmann 1999
Carex riparia	Graminoid	13.75	53.367	8.4	564	1.45286	0.373532		442.98	9.2	48.15				Hartmann 1999
Carex riparia	Graminoid	13.75	53.367	8.4	564	0.79056	-0.235014		442.98	9.2	48.15				Hartmann 1999
Carex riparia	Graminoid	13.75	53.367	8.4	564	3.516	1.25732		442.98	9.2	48.15				Hartmann 1999
Carex riparia	Graminoid	13.75	53.367	8.4	564	2.28	0.824175		442.98	9.2	48.15				Hartmann 1999
Carex riparia	Graminoid	13.75	53.367	8.4	564	1.60757	0.474725		442.98	9.2	48.15				Hartmann 1999
Carex riparia	Graminoid	13.75	53.367	8.4	564	0.8238	-0.193827		442.98	9.2	48.15				Hartmann 1999
Picea abies	Conifer	7.76667	46.7167	5.4	1111	0.337	-1.08767		493	8.8	56.0227	0.797	24.3	4.707	Heim and Frey 2004
Fagus sylvatica	Deciduous broadleaf	7.41667	47.225	4.8	1539	0.172	-1.76026		490	9.2	53.2609	0.353	39.9	8.979	Heim and Frey 2004
Castanea sativa	Deciduous broadleaf	8.83333	46.025	8.1	2160	0.339	-1.08176		484	9.1	53.1868	0.323	31.8	4.371	Heim and Frey 2004
Fagus sylvatica	Deciduous broadleaf	9.06667	47.1667	8.8	1533	0.306	-1.18417		494	10.6	46.6038	0.519	40.2	4.649	Heim and Frey 2004
Picea abies	Conifer	7.88333	47.275	8.9	866	0.626	-0.468405		484	10.8	44.8148	0.757	27.6	4.987	Heim and Frey 2004
Spartina anglica	Graminoid	5.291	52.1326	9	807	0.783	-0.244623			8.9					Hemminga et al. 1988
Spartina anglica	Graminoid	5.291	52.1326	9	807	0.441	-0.81871			8.9					Hemminga et al. 1988
Spartina anglica	Graminoid	5.291	52.1326	9	807	0.837	-0.177931			8.9					Hemminga et al. 1988
Spartina anglica	Graminoid	5.291	52.1326	9	807	0.629	-0.463624			8.9					Hemminga et al. 1988
Spartina anglica	Graminoid	5.291	52.1326	9	807	0.353	-1.04129			8.9					Hemminga et al. 1988
Spartina anglica	Graminoid	5.291	52.1326	9	807	0.533	-0.629234			8.9					Hemminga et al. 1988
Spartina anglica	Graminoid	5.291	52.1326	9	807	0.533	-0.629234			8.9					Hemminga et al. 1988
Spartina anglica	Graminoid	5.291	52.1326	9	807	0.397	-0.923819			8.9					Hemminga et al. 1988
Spartina anglica	Graminoid	5.291	52.1326	9	807	0.629	-0.463624			8.9					Hemminga et al. 1988
Spartina anglica	Graminoid	5.291	52.1326	9	807	0.397	-0.923819			8.9					Hemminga et al. 1988
Spartina anglica	Graminoid	5.291	52.1326	9	807	0.311	-1.16796			8.9					Hemminga et al. 1988
Abies alba	Conifer	18.1	51.2483	8.2	591	0.24	-1.42712	fine root	484.18	8.6	56.3	1.4	34.12	5.9	Hobbie et al. 2010
Acer platanoides	Deciduous broadleaf	18.1	51.2483	8.2	591	0.23	-1.46968	fine root	464.82	6.1	76.2	1.1	35.78	7.6	Hobbie et al. 2010
Acer pseudoplatanus	Deciduous broadleaf	18.1	51.2483	8.2	591	0.23	-1.46968	fine root	481.1	8.5	56.6	1.1	42.63	7.4	Hobbie et al. 2010
Carpinus betulus	Deciduous broadleaf	18.1	51.2483	8.2	591	0.3	-1.20397	fine root	473.34	6.9	68.6	1.1	34.95	3.5	Hobbie et al. 2010
Fagus sylvatica	Deciduous broadleaf	18.1	51.2483	8.2	591	0.3	-1.20397	fine root	489.25	9.5	51.5	1.3	41.06	5.6	Hobbie et al. 2010
Larix decidua	Deciduous broadleaf	18.1	51.2483	8.2	591	0.2	-1.60944	fine root	464.95	8.5	54.7	1.2	33.12	4.9	Hobbie et al. 2010
Picea abies	Conifer	18.1	51.2483	8.2	591	0.29	-1.23787	fine root	479.7	9	53.3	1.4	34.37	4.6	Hobbie et al. 2010
Pseudotsuga menziesii	Conifer	18.1	51.2483	8.2	591	0.18	-1.7148	fine root	476.76	8.7	54.8	1.2	38.93	5	Hobbie et al. 2010
Quercus robur	Deciduous broadleaf	18.1	51.2483	8.2	591	0.29	-1.23787	fine root	511.11	8.1	63.1	1.3	36.91	4.4	Hobbie et al. 2010
Quercus robra	Evergreen broadleaf	18.1	51.2483	8.2	591	0.2	-1.60944	fine root	496.26	5.4	91.9	1.6	47.85	4.3	Hobbie et al. 2010
Tilia cordata	Deciduous broadleaf	18.1	51.2483	8.2	591	0.4	-0.916291	fine root	478.56	4.8	99.7	1.1	36.98	6.7	Hobbie et al. 2010
Triticum aestivum	Graminoid	148.55	-27.9833	21	516	1.574	0.45362	fine root	409.5	9.1	45		8.7		Jalota et al. 2006
Triticum aestivum	Graminoid	148.55	-27.9833	21	516	4.157	1.42479	fine root	409.5	9.1	45		8.7		Jalota et al. 2006
Medicago sativa	Graminoid	148.55	-27.9833	21	516	2.244	0.80826	fine root	439.4	16.9	26		27.7		Jalota et al. 2006
Medicago sativa	Graminoid	148.55	-27.9833	21	516	2.618	0.962411	fine root	439.4	16.9	26		27.7		Jalota et al. 2006
Cenchrus ciliaris	Graminoid	148.55	-27.9833	21	516	0.359	-1.02443	fine root	481.65	6.5	74.1		14.8		Jalota et al. 2006
Cenchrus ciliaris	Graminoid	148.55	-27.9833	21	516	0.326	-1.12086	fine root	481.65	6.5	74.1		14.8		Jalota et al. 2006
Acacia aneura	Graminoid	148.55	-27.9833	21	516	0.266	-1.32426	fine root	494.34	10.7	46.2		19.5		Jalota et al. 2006
Acacia aneura	Graminoid	148.55	-27.9833	21	516	0.23	-1.46968	fine root	494.34	10.7	46.2		19.5		Jalota et al. 2006
Pinus kesiya	Conifer	91.9	25.5667	17.3	2054	0.88	-0.127833	fine root	278.136	7.2	38.63	0.48	17.4		Jhon et al. 2002
Pinus kesiya	Conifer	91.9	25.5667	17.3	2054	0.94	-0.0618754	fine root	256.064	6.4	40.01	0.53	19.4		Jhon et al. 2002
Pinus kesiya	Conifer	91.9	25.5667	17.3	2054	0.81	-0.210721	fine root	259.74	6	43.29	0.53	22.6		Jhon et al. 2002
Carex utriculata	Graminoid	-120.03	38.93	5.7	747	0.619	-0.47965			8		0.977		2.62	Kim 2001
Carex utriculata	Graminoid	-120.03	38.93	5.7	747	0.572	-0.558616			8		0.977		2.62	Kim 2001
Carex utriculata	Graminoid	-120.03	38.93	5.7	747	0.441	-0.81871			8		0.977		2.62	Kim 2001
Phragmites australis	Graminoid	28.5	62.56	2.8	636	0.357	-1.03002								Larmola et al. 2006
Comarum palustre	Graminoid	28.5	62.56	2.8	636	0.288	-1.24479								Larmola et al. 2006
Comarum palustre	Graminoid	28.5	62.56	2.8	636	0.21	-1.56065								Larmola et al. 2006
Spartina	Graminoid	122.017	30.1667	15.7	1145	1.99	0.688135		367.908	6.9	53.32		13.4688		Liao et al. 2008
Phragmites	Graminoid	122.017	30.1667	15.7	1145	2.14	0.760806		328.182	8.3	39.54		15.0977		Liao et al. 2008
Scirpus	Graminoid	122.017	30.1667	15.7	1145	1.637	0.492865		353.125	11.3	31.25		21.8429		Liao et al. 2008
Castanopsis fabri Hance	Evergreen broadleaf	118.15	27.05	19.4	1731	0.66	-0.415515	fine root	413.1	8.1	51	0.43			Lin et al. 2011
Castanopsis fabri Hance	Evergreen broadleaf	118.15	27.05	19.4	1731	0.59	-0.527633	fine root	396.8	6.2	64	0.42			Lin et al. 2011
Cinnamomum chekiangense Nakai.	Evergreen broadleaf	118.15	27.05	19.4	1731	0.27	-1.30933	fine root	450.8	9.8	46	0.31			Lin et al. 2011
Cinnamomum chekiangense Nakai.	Evergreen broadleaf	118.15	27.05	19.4	1731	0.38	-0.967584	fine root	444.6	7.8	57	0.27			Lin et al. 2011
Tsoongiodendron odorum Chun	Evergreen broadleaf	118.15	27.05	19.4	1731	0.52	-0.653926	fine root	348	12	29	0.55			Lin et al. 2011
Tsoongiodendron odorum Chun	Evergreen broadleaf	118.15	27.05	19.4	1731	0.58	-0.544727	fine root	409.5	10.5	39	0.34			Lin et al. 2011
Altingia gracilipes Hemsl.	Evergreen broadleaf	118.15	27.05	19.4	1731	0.27	-1.30933	fine root	400.5	8.9	45	0.28			Lin et al. 2011
Altingia gracilipes Hemsl.	Evergreen broadleaf	118.15	27.05	19.4	1731	0.28	-1.27297	fine root	434	6.2	70	0.3			Lin et al. 2011
Schima superba	Evergreen broadleaf	118.15	27.05	19.4	1731	0.83	-0.18633	fine root	459.9	7.3	63	0.53			Lin et al. 2011
Schima superba	Evergreen broadleaf	118.15	27.05	19.4	1731	0.75	-0.287682	fine root	482.3	5.3	91	0.41			Lin et al. 2011
Cunninghamia lanceolata	Evergreen broadleaf	118.15	27.05	19.4	1731	0.87	-0.139262	fine root	484.5	5.1	95	0.39			Lin et al. 2011
Cunninghamia lanceolata	Evergreen broadleaf	118.15	27.05	19.4	1731	0.36	-1.02165	fine root	510	6	85	0.31			Lin et al. 2011
Pinus massoniana	Evergreen broadleaf	118.15	27.05	19.4	1731	0.52	-0.653926	fine root	442	8.5	52	0.42			Lin et al. 2011
Pinus massoniana	Evergreen broadleaf	118.15	27.05	19.4	1731	0.78	-0.248461	fine root	447.3	7.1	63	0.52			Lin et al. 2011
Pasture	Graminoid	-65.8333	18.3	24	3500	0.8	-0.223144		486.466	4.8	101.347	0.198		0.276	Liu and Zou 2002
Stipa krylovii	Graminoid	116.267	42.0333	1.6	380	0.54	-0.616186	fine root	558.9	8.1	69	0.95	29.5	4.1	Liu et al. 2009
Cleistogenes squarrosa	Graminoid	116.267	42.0333	1.6	380	0.39	-0.941609	fine root	468	4	117	1.03	33.2	1.9	Liu et al. 2009
Agropyron cristatum	Graminoid	116.267	42.0333	1.6	380	0.46	-0.776529	fine root	423	4.7	90	1.31	24.5	1.9	Liu et al. 2009
Stipa krylovii+Cleistogenes squarrosa	Graminoid	116.267	42.0333	1.6	380	0.47	-0.755023	fine root		6.05		0.99		3	Liu et al. 2009
Agropyron cristatum+Cleistoqenes squarrosa	Graminoid	116.267	42.0333	1.6	380	0.42	-0.867501	fine root		4.35		1.17		1.9	Liu et al. 2009
Picea abies(L.) Karst.	Conifer	25.0136	58.595	5.3	667	0.89504	-0.110887	fine root		12.9					Lõhmus and Ivask 1995
Picea abies(L.) Karst.	Conifer	25.0136	58.595	5.3	667	0.638432	-0.44874	fine root		12.9					Lõhmus and Ivask 1995
Picea abies(L.) Karst.	Conifer	25.0136	58.595	5.3	667	0.530053	-0.634779	fine root		12.9					Lõhmus and Ivask 1995
Picea abies(L.) Karst.	Conifer	25.0136	58.595	5.3	667	0.455956	-0.785359	fine root		12.9					Lõhmus and Ivask 1995
Picea abies(L.) Karst.	Conifer	25.0136	58.595	5.3	667	0.392412	-0.935442	fine root		12.9					Lõhmus and Ivask 1995
Picea abies(L.) Karst.	Conifer	25.0136	58.595	5.3	667	0.340943	-1.07604	fine root		12.9					Lõhmus and Ivask 1995
Picea abies(L.) Karst.	Conifer	25.0136	58.595	5.3	667	0.282915	-1.26261	fine root		12.9					Lõhmus and Ivask 1995
Picea abies(L.) Karst.	Conifer	25.0136	58.595	5.3	667	0.221968	-1.50522	fine root		12.9					Lõhmus and Ivask 1995
Picea abies(L.) Karst.	Conifer	25.0136	58.595	5.3	667	0.865417	-0.144544	fine root		7.3					Lõhmus and Ivask 1995
Picea abies(L.) Karst.	Conifer	25.0136	58.595	5.3	667	0.688069	-0.373866	fine root		7.3					Lõhmus and Ivask 1995
Picea abies(L.) Karst.	Conifer	25.0136	58.595	5.3	667	0.516704	-0.660284	fine root		7.3					Lõhmus and Ivask 1995
Picea abies(L.) Karst.	Conifer	25.0136	58.595	5.3	667	0.412243	-0.886143	fine root		7.3					Lõhmus and Ivask 1995
Picea abies(L.) Karst.	Conifer	25.0136	58.595	5.3	667	0.371742	-0.989555	fine root		7.3					Lõhmus and Ivask 1995
Combretum glutinosum	Shrub	-15.6667	13.75	28.2	720	0.86	-0.150823	coarse root	430.5	8.61	50	0.35		15.2	Manlay et al. 2004
Combretum glutinosum	Shrub	-15.6667	13.75	28.2	720	0.99	-0.0100503	coarse root	440.22	7.59	58	0.27		10.2	Manlay et al. 2004
Combretum glutinosum	Shrub	-14.8833	12.8167	28	960	1.07	0.0676586	coarse root	470	4.7	100	0.47		20.56	Manlay et al. 2004
Combretum glutinosum	Shrub	-14.8833	12.8167	28	960	0.7	-0.356675	coarse root	465.01	5.11	91	0.47		31.71	Manlay et al. 2004
Combretum glutinosum	Shrub	-14.8833	12.8167	28	960	1.76	0.565314	coarse root	470.67	5.41	87	0.39		9.47	Manlay et al. 2004
Combretum glutinosum	Shrub	-14.8833	12.8167	28	960	1.29	0.254642	coarse root	469.04	5.33	88	0.39		7.75	Manlay et al. 2004
Dichrostachys cinerea	Shrub	-14.8833	12.8167	28	960	1.89	0.636577	coarse root	462.21	14.91	31	0.67		10.8	Manlay et al. 2004
Dichrostachys cinerea	Shrub	-14.8833	12.8167	28	960	1	0	coarse root	463.6	12.2	38	0.57		13.15	Manlay et al. 2004
Terminalia macroptera	Shrub	-14.8833	12.8167	28	960	1.36	0.307485	coarse root	457.5	3.66	125	0.28		18.4	Manlay et al. 2004
Terminalia macroptera	Shrub	-14.8833	12.8167	28	960	0.85	-0.162519	coarse root	468.16	3.52	133	0.29		13.69	Manlay et al. 2004
Combretum glutinosum	Shrub	-15.6667	13.75	28.2	720	1.15	0.139762	fine root	426.36	12.54	34	0.5		19.98	Manlay et al. 2004
Combretum	Shrub	-14.8833	12.8167	28	960	1.82	0.598837	fine root	468.14	5.26	89	0.46		23.32	Manlay et al. 2004
Combretum glutinosum	Shrub	-14.8833	12.8167	28	960	1.85	0.615186	fine root	472.32	5.76	82	0.47		14.16	Manlay et al. 2004
Dichrostachys cinerea	Shrub	-14.8833	12.8167	28	960	2.17	0.774727	fine root	472.41	16.29	29	0.67		9.39	Manlay et al. 2004
Terminalia macroptera	Shrub	-14.8833	12.8167	28	960	1.86	0.620576	fine root	471.88	5.02	94	0.46		18.58	Manlay et al. 2004
native	Deciduous broadleaf	-72.19	42.48	7	1273	1.374	0.317726	fine root		13			21.9		McClaugherty and Aber 1982
native	Deciduous broadleaf	-72.19	42.48	7	1273	1.243	0.217528	fine root		8			23.3		McClaugherty and Aber 1982
native	Deciduous broadleaf	-72.19	42.48	7	1273	1.38	0.322083	fine root		10					McClaugherty and Aber 1982
native	Deciduous broadleaf	-72.19	42.48	7	1273	1.334	0.288182	fine root		6			23		McClaugherty and Aber 1982
native	Evergreen broadleaf	-72.19	42.48	7	1273	1.316	0.274597	fine root		12			21.8		McClaugherty and Aber 1982
native	Evergreen broadleaf	-72.19	42.48	7	1273	1.214	0.193921	fine root		8			21.6		McClaugherty and Aber 1982
native	Evergreen broadleaf	-72.19	42.48	7	1273	1.226	0.203757	fine root		10			24.8		McClaugherty and Aber 1982
native	Evergreen broadleaf	-72.19	42.48	7	1273	1.137	0.128393	fine root		7			21.7		McClaugherty and Aber 1982
native	Evergreen broadleaf	-72.19	42.48	7	1273	0.308	-1.17766	fine root		8			23.3		McClaugherty and Aber 1982
native	Evergreen broadleaf	-72.19	42.48	7	1273	0.282	-1.26585	fine root		6			23		McClaugherty and Aber 1982
native	Deciduous broadleaf	-72.19	42.48	7	1273	0.524	-0.646264	fine root		8			21.6		McClaugherty and Aber 1982
native	Deciduous broadleaf	-72.19	42.48	7	1273	0.65	-0.430783	fine root		7			21.7		McClaugherty and Aber 1982
hardwood	Deciduous broadleaf	-81.6128	39.79	10.5	997	0.436	-0.830113	fine root		12					McClaugherty et al. 1984
hardwood	Deciduous broadleaf	-81.6128	39.79	10.5	997	0.533	-0.629234	fine root		8					McClaugherty et al. 1984
hardwood	Deciduous broadleaf	-81.6128	39.79	10.5	997	0.193	-1.64507	fine root		13.2			21.9		McClaugherty et al. 1984
hardwood	Deciduous broadleaf	-81.6128	39.79	10.5	997	0.573	-0.55687	fine root		8.5			23.3		McClaugherty et al. 1984
Pinus resinosa Ait.	Conifer	-81.6128	39.79	10.5	997	0.226	-1.48722	fine root		12			21.8		McClaugherty et al. 1984
Pinus resinosa Ait.	Conifer	-81.6128	39.79	10.5	997	0.652	-0.427711	fine root		8			21.6		McClaugherty et al. 1984
A. saccharum Marsh	Deciduous broadleaf	-81.6128	39.79	10.5	997	0.457	-0.783072	fine root		16.7			33.8		McClaugherty et al. 1984
Pinus strobus L.	Conifer	-81.6128	39.79	10.5	997	0.676	-0.391562	fine root		9.3			25.3		McClaugherty et al. 1984
Eucalyptus grandis	Evergreen broadleaf	-47.15	-23.9167	22.2	1686	0.56	-0.579818	fine root							Mello et al. 2007
Eucalyptus grandis	Evergreen broadleaf	-47.15	-23.9167	22.2	1686	0.61	-0.494296	fine root							Mello et al. 2007
Eucalyptus grandis	Evergreen broadleaf	-47.15	-23.9167	22.2	1686	0.57	-0.562119	fine root							Mello et al. 2007
Eucalyptus grandis	Evergreen broadleaf	-47.15	-23.9167	22.2	1686	0.7	-0.356675	fine root							Mello et al. 2007
Eucalyptus grandis	Evergreen broadleaf	-47.15	-23.9167	22.2	1686	0.39	-0.941609	fine root							Mello et al. 2007
Eucalyptus grandis	Evergreen broadleaf	-47.15	-23.9167	22.2	1686	0.88	-0.127833	fine root							Mello et al. 2007
Eucalyptus grandis	Evergreen broadleaf	-47.15	-23.9167	22.2	1686	0.33	-1.10866	fine root							Mello et al. 2007
Eucalyptus grandis	Evergreen broadleaf	-47.15	-23.9167	22.2	1686	0.27	-1.30933	fine root							Mello et al. 2007
Eucalyptus grandis	Evergreen broadleaf	-47.15	-23.9167	22.2	1686	0.98	-0.0202027	fine root							Mello et al. 2007
Eucalyptus grandis	Evergreen broadleaf	-47.15	-23.9167	22.2	1686	2.11	0.746688	fine root							Mello et al. 2007
Eucalyptus grandis	Evergreen broadleaf	-47.15	-23.9167	22.2	1686	0.21	-1.56065	fine root							Mello et al. 2007
Eucalyptus grandis	Evergreen broadleaf	-47.15	-23.9167	22.2	1686	0.46	-0.776529	fine root							Mello et al. 2007
Eucalyptus grandis	Evergreen broadleaf	-48.85	-23.0167	22.2	1686	0.33	-1.10866	fine root							Mello et al. 2007
Eucalyptus grandis	Evergreen broadleaf	-48.85	-23.0167	22.2	1686	0.55	-0.597837	fine root							Mello et al. 2007
Eucalyptus grandis	Evergreen broadleaf	-48.85	-23.0167	22.2	1686	0.63	-0.462035	fine root							Mello et al. 2007
Eucalyptus grandis	Evergreen broadleaf	-48.85	-23.0167	22.2	1686	0.65	-0.430783	fine root							Mello et al. 2007
Eucalyptus grandis	Evergreen broadleaf	-48.85	-23.0167	22.2	1686	0.52	-0.653926	fine root							Mello et al. 2007
Eucalyptus grandis	Evergreen broadleaf	-48.85	-23.0167	22.2	1686	0.52	-0.653926	fine root							Mello et al. 2007
Eucalyptus grandis	Evergreen broadleaf	-48.85	-23.0167	22.2	1686	0.29	-1.23787	fine root							Mello et al. 2007
Eucalyptus grandis	Evergreen broadleaf	-48.85	-23.0167	22.2	1686	0.25	-1.38629	fine root							Mello et al. 2007
Eucalyptus grandis	Evergreen broadleaf	-48.85	-23.0167	22.2	1686	0.76	-0.274437	fine root							Mello et al. 2007
Eucalyptus grandis	Evergreen broadleaf	-48.85	-23.0167	22.2	1686	0.79	-0.235722	fine root							Mello et al. 2007
Eucalyptus grandis	Evergreen broadleaf	-48.85	-23.0167	22.2	1686	0.24	-1.42712	fine root							Mello et al. 2007
Eucalyptus grandis	Evergreen broadleaf	-48.85	-23.0167	22.2	1686	0.54	-0.616186	fine root							Mello et al. 2007
Carx rostrata	Graminoid	-71.0667	43.2167	8.2	1123	0.752	-0.285019		459.2	5.6	82				Moore et al. 2007
Carx rostrata	Graminoid	-71.0667	43.2167	8.2	1123	0.813	-0.207024		459.2	5.6	82				Moore et al. 2007
Carx rostrata	Graminoid	-71.0667	43.2167	8.2	1123	0.895	-0.110932		459.2	5.6	82				Moore et al. 2007
Chamaedaphne calyculata	Shrub	-71.0667	43.2167	8.2	1123	0.866	-0.14387		485	2.5	194				Moore et al. 2007
Chamaedaphne calyculata	Shrub	-71.0667	43.2167	8.2	1123	0.964	-0.036664		485	2.5	194				Moore et al. 2007
Chamaedaphne calyculata	Shrub	-71.0667	43.2167	8.2	1123	0.999	-0.0010005		485	2.5	194				Moore et al. 2007
Cardamine oligosperma	Graminoid	-75.5	45.4	6	883	0.782	-0.245901		464	4	116				Moore et al. 2007
Cardamine oligosperma	Graminoid	-75.5	45.4	6	883	0.824	-0.193585		464	4	116				Moore et al. 2007
Cardamine oligosperma	Graminoid	-75.5	45.4	6	883	0.847	-0.166055		464	4	116				Moore et al. 2007
Chamaedaphne calyculata	Shrub	-75.5	45.4	6	883	0.787	-0.239527		459	2.7	170				Moore et al. 2007
Chamaedaphne calyculata	Shrub	-75.5	45.4	6	883	0.829	-0.187535		459	2.7	170				Moore et al. 2007
Chamaedaphne calyculata	Shrub	-75.5	45.4	6	883	0.838	-0.176737		459	2.7	170				Moore et al. 2007
Cardamine oligosperma	Graminoid	-75.5	45.4	6	883	0.744	-0.295714		464	4	116				Moore et al. 2007
Cardamine oligosperma	Graminoid	-75.5	45.4	6	883	0.817	-0.202116		464	4	116				Moore et al. 2007
Cardamine oligosperma	Graminoid	-75.5	45.4	6	883	0.836	-0.179127		464	4	116				Moore et al. 2007
Chamaedaphne calyculata	Shrub	-75.5	45.4	6	883	0.664	-0.409473		459	2.7	170				Moore et al. 2007
Chamaedaphne calyculata	Shrub	-75.5	45.4	6	883	0.792	-0.233194		459	2.7	170				Moore et al. 2007
Chamaedaphne calyculata	Shrub	-75.5	45.4	6	883	0.794	-0.230672		459	2.7	170				Moore et al. 2007
Cardamine oligosperma	Graminoid	-75.5	45.4	6	883	1.242	0.216723		464	4	116				Moore et al. 2007
Cardamine oligosperma	Graminoid	-75.5	45.4	6	883	1.377	0.319907		464	4	116				Moore et al. 2007
Cardamine oligosperma	Graminoid	-75.5	45.4	6	883	1.418	0.349247		464	4	116				Moore et al. 2007
Chamaedaphne calyculata	Shrub	-75.5	45.4	6	883	1.291	0.255417		459	2.7	170				Moore et al. 2007
Chamaedaphne calyculata	Shrub	-75.5	45.4	6	883	1.352	0.301585		459	2.7	170				Moore et al. 2007
Chamaedaphne calyculata	Shrub	-75.5	45.4	6	883	1.349	0.299364		459	2.7	170				Moore et al. 2007
Cardamine oligosperma	Graminoid	-75.5	45.4	6	883	1.262	0.232698		464	4	116				Moore et al. 2007
Cardamine oligosperma	Graminoid	-75.5	45.4	6	883	1.253	0.225541		464	4	116				Moore et al. 2007
Cardamine oligosperma	Graminoid	-75.5	45.4	6	883	1.411	0.344299		464	4	116				Moore et al. 2007
Chamaedaphne calyculata	Shrub	-75.5	45.4	6	883	1.314	0.273076		459	2.7	170				Moore et al. 2007
Chamaedaphne calyculata	Shrub	-75.5	45.4	6	883	1.299	0.261595		459	2.7	170				Moore et al. 2007
Chamaedaphne calyculata	Shrub	-75.5	45.4	6	883	1.329	0.284427		459	2.7	170				Moore et al. 2007
Passiflora ligularis‎	Deciduous broadleaf	-64.75	-38.75	15	344	0.3	-1.20397		378	9	42	0.6	14		Moretto and Distel 2003
Stipa gynerioides	Graminoid	-64.75	-38.75	15	344	0.2	-1.60944		448	7	64	0.4	20		Moretto and Distel 2003
Passiflora ligularis‎	Deciduous broadleaf	-63.75	-38.75	15	400	0.285	-1.25527		385	11	35	0.6	13		Moretto et al. 2001
Stipa clarazii	Graminoid	-63.75	-38.75	15	400	0.215	-1.53712		378	14	27	0.7	16		Moretto et al. 2001
Stipa tenuissima	Graminoid	-63.75	-38.75	15	400	0.299	-1.20731		418	11	38	0.4	19		Moretto et al. 2001
Baileya multiradiata	Graminoid	-104.636	29.214	20	225	0.107	-2.23493			7.2			16.7		Mun and Whitford 1998
Gutierrezia sarothrae	Graminoid	-104.636	29.214	20	225	0.228	-1.47841			7.3			23.6		Mun and Whitford 1998
Erioneuron pulchellum	Graminoid	-104.636	29.214	20	225	0.211	-1.5559			6.5			27		Mun and Whitford 1998
Bouteloua eriopoda	Graminoid	-104.636	29.214	20	225	0.202	-1.59949			5.9			29.5		Mun and Whitford 1998
Panicum obtusum	Graminoid	-104.636	29.214	20	225	0.295	-1.22078			6.9			28.7		Mun and Whitford 1998
Gutierrezia sarothrae	Graminoid	-104.636	29.214	20	225	0.269	-1.31304			7.3			23.6		Mun and Whitford 1998
Gutierrezia sarothrae	Graminoid	-104.636	29.214	20	225	0.24	-1.42712			7.3			23.6		Mun and Whitford 1998
Gutierrezia sarothrae	Graminoid	-104.636	29.214	20	225	0.229	-1.47403			7.3			23.6		Mun and Whitford 1998
Gutierrezia sarothrae	Graminoid	-104.636	29.214	20	225	0.203	-1.59455			7.3			23.6		Mun and Whitford 1998
Gutierrezia sarothrae	Graminoid	-104.636	29.214	20	225	0.258	-1.3548			7.3			23.6		Mun and Whitford 1998
Gutierrezia sarothrae	Graminoid	-104.636	29.214	20	225	0.225	-1.49165			7.3			23.6		Mun and Whitford 1998
Erioneuron pulchellum	Graminoid	-104.636	29.214	20	225	0.308	-1.17766			6.5			27		Mun and Whitford 1998
Erioneuron pulchellum	Graminoid	-104.636	29.214	20	225	0.287	-1.24827			6.5			27		Mun and Whitford 1998
Erioneuron pulchellum	Graminoid	-104.636	29.214	20	225	0.272	-1.30195			6.5			27		Mun and Whitford 1998
Erioneuron pulchellum	Graminoid	-104.636	29.214	20	225	0.232	-1.46102			6.5			27		Mun and Whitford 1998
Erioneuron pulchellum	Graminoid	-104.636	29.214	20	225	0.287	-1.24827			6.5			27		Mun and Whitford 1998
Erioneuron pulchellum	Graminoid	-104.636	29.214	20	225	0.276	-1.28735			6.5			27		Mun and Whitford 1998
Juniperus virginiana	Conifer			13	835	0.195	-1.63476	fine root	503.6	5	100.72		32.31		Norris et al. 2001
Andropogon gerardii	Graminoid			13	835	0.416	-0.87707		468.6	7.1	66		16.37		Norris et al.,2001
Picea sitchensis (Bong.) Carr.	Conifer	-7.25	52.95	9.3	850	0.11	-2.20727	coarse root	492.35	4.3	114.5				Olajuyigbe et al. 2012
Picea sitchensis (Bong.) Carr.	Conifer	-7.25	52.95	9.3	850	0.08	-2.52573	coarse root	521.241	2.1	248.21				Olajuyigbe et al. 2012
Picea sitchensis (Bong.) Carr.	Conifer	-7.25	52.95	9.3	850	0.04	-3.21888	coarse root	521.241	2.1	248.21				Olajuyigbe et al. 2012
Picea sitchensis (Bong.) Carr.	Conifer	-7.25	52.95	9.3	850	0.05	-2.99573	coarse root	509.46	2.1	242.6				Olajuyigbe et al. 2012
Picea sitchensis (Bong.) Carr.	Conifer	-7.25	52.95	9.3	850	0.17	-1.77196	fine root	469.469	9.1	51.59				Olajuyigbe et al. 2012
native	Evergreen broadleaf	-155.357	19.299	16	2500	0.543	-0.610646	fine root							Osterag and Hobbie 1999
native	Evergreen broadleaf	-159.627	22.1039	16	2500	0.519	-0.655851	fine root							Osterag and Hobbie 1999
native	Evergreen broadleaf	-155.24	19.9785	16	2500	0.302	-1.19733	fine root							Osterag and Hobbie 1999
native	Mixed	-66.0833	18.0167	21.5	2000	0.6	-0.510826	fine root	408.6	9	45.4		26.1		Osterag et al. 2008
native	Mixed	-66.0833	18.0167	21.5	2000	0.48	-0.733969	fine root	408.6	9	45.4		26.1		Osterag et al. 2008
native	Mixed	-66.0833	18.0167	21.5	2000	0.37	-0.994252	fine root	408.6	9	45.4		26.1		Osterag et al. 2008
native	Mixed	-66.0833	18.0167	21.5	2000	0.5	-0.693147	fine root	51.92	1.1	47.2		26.5		Osterag et al. 2008
native	Mixed	-66.0833	18.0167	21.5	2000	0.7	-0.356675	fine root	51.92	1.1	47.2		26.5		Osterag et al. 2008
native	Mixed	-66.0833	18.0167	21.5	2000	0.6	-0.510826	fine root	51.92	1.1	47.2		26.5		Osterag et al. 2008
native	Mixed	-66.0833	18.0167	21.5	2000	0.53	-0.634878	fine root	411.3	9	45.7		26.7		Osterag et al. 2008
native	Mixed	-66.0833	18.0167	21.5	2000	0.44	-0.820981	fine root	411.3	9	45.7		26.7		Osterag et al. 2008
native	Mixed	-66.0833	18.0167	21.5	2000	0.5	-0.693147	fine root	411.3	9	45.7		26.7		Osterag et al. 2008
native	Mixed	-66.0833	18.0167	21.5	2000	0.87	-0.139262	fine root	450.8	14	32.2		29.2		Osterag et al. 2008
native	Mixed	-66.0833	18.0167	21.5	2000	0.79	-0.235722	fine root	450.8	14	32.2		29.2		Osterag et al. 2008
native	Mixed	-66.0833	18.0167	21.5	2000	0.64	-0.446287	fine root	450.8	14	32.2		29.2		Osterag et al. 2008
native	Mixed	-66.0833	18.0167	21.5	2000	0.69	-0.371064	fine root	456.5	11	41.5		33.1		Osterag et al. 2008
native	Mixed	-66.0833	18.0167	21.5	2000	0.65	-0.430783	fine root	456.5	11	41.5		33.1		Osterag et al. 2008
native	Mixed	-66.0833	18.0167	21.5	2000	0.53	-0.634878	fine root	456.5	11	41.5		33.1		Osterag et al. 2008
native	Mixed	-66.0833	18.0167	21.5	2000	0.54	-0.616186	fine root	458.4	12	38.2		32.2		Osterag et al. 2008
native	Mixed	-66.0833	18.0167	21.5	2000	0.57	-0.562119	fine root	458.4	12	38.2		32.2		Osterag et al. 2008
native	Mixed	-66.0833	18.0167	21.5	2000	0.6	-0.510826	fine root	458.4	12	38.2		32.2		Osterag et al. 2008
Halimione portulacoides	Graminoid	-9.13	38.73			1.41	0.34359								Pereira et al. 2007
Halimione portulacoides	Graminoid	-9.13	38.73			1.145	0.135405								Pereira et al. 2007
native	Mixed	-80.8987	25.2866	23.7	1269	0.8395	-0.174949	coarse root	349.2	2.91	120		22.9		Poret et al. 2007
native	Mixed	-80.8987	25.2866	23.7	1269	0.73	-0.314711	coarse root	354.51	3.03	117		23.4		Poret et al. 2007
native	Mixed	-80.8987	25.2866	23.7	1269	1.022	0.0217615	coarse root	435.12	2.96	147		24.5		Poret et al. 2007
native	Mixed	-80.8987	25.2866	23.7	1269	1.1315	0.123544	coarse root	375.92	2.54	148		20.5		Poret et al. 2007
native	Mixed	-80.8987	25.2866	23.7	1269	0.9855	-0.0146062	coarse root	278.1	2.7	103		25.5		Poret et al. 2007
R. mangle	Evergreen broadleaf	-80.8987	25.2866	23.7	1269	0.584	-0.537854	coarse root							Poret et al. 2007
native	Mixed	-80.8987	25.2866	23.7	1269	0.6935	-0.366004	coarse root	336.96	3.24	104		18.5		Pyo et al. 2002
alder	Deciduous broadleaf	127.119	36.4465	12.1	1279	0.448	-0.802962	fine root		14.9565		0.69			Pyo et al. 2002
oak	Evergreen broadleaf	127.119	36.4465	12.1	1279	0.269	-1.31304	fine root		16.7568		0.37			Pyo et al. 2002
Pitch pine	Conifer	127.119	36.4465	12.1	1279	0.228	-1.47841	fine root		16.5		0.44			Pyo et al. 2002
Andropogon gerardii	Graminoid	-96.58	39.08	13	835	1.204	0.185649		492	6	82				Reed et al. 2009
Andropogon gerardii	Graminoid	-96.58	39.08	13	835	1.552	0.439544		492	6	82				Reed et al. 2009
Andropogon gerardii	Graminoid	-96.58	39.08	13	835	1.629	0.487966		525	7	75				Reed et al. 2009
Andropogon gerardii	Graminoid	-96.58	39.08	13	835	1.575	0.454255		525	7	75				Reed et al. 2009
Andropogon gerardii	Graminoid	-96.58	39.08	13	835	0.807	-0.214432		467.4	4.1	114				Reed et al. 2009
Andropogon gerardii	Graminoid	-96.58	39.08	13	835	0.628	-0.465215		467.4	4.1	114				Reed et al. 2009
Salvia fruticosa	Graminoid	-12.25	45.25	12.8	1045	0.292	-1.231								Scarton et al. 2002
Metrosideros polymorpha	Evergreen broadleaf	-156.255	20.8058	15.7	2200	0.60955	-0.495034	fine root		9.5		0.53	30.2765		Schuur 2001
Metrosideros polymorpha	Evergreen broadleaf	-156.253	20.8074	15.7	2450	0.58035	-0.544124	fine root		15.4		0.57	28.7672		Schuur 2001
Metrosideros polymorpha	Evergreen broadleaf	-156.15	20.8	15	2750	0.43435	-0.833905	fine root		13.1		0.49	31.964		Schuur 2001
Metrosideros polymorpha	Evergreen broadleaf	-156.247	20.8	14.6	3350	0.38325	-0.959068	fine root		6.1		0.4	29.0543		Schuur 2001
Metrosideros polymorpha	Evergreen broadleaf	-156.247	20.8	14.6	4050	0.511	-0.671386	fine root		7.3		0.42	30.2001		Schuur 2001
Metrosideros polymorpha	Evergreen broadleaf	-156.247	20.8	14.6	5050	0.175054	-1.74266	fine root		7.5		0.39	30.09		Schuur 2001
native	Mixed	-96.6	39.1	12.2	835	0.838	-0.176737								Seastedt 1988
native	Mixed	-96.6	39.1	12.2	835	0.936	-0.0661398								Seastedt 1988
Lolium multiflorum	Graminoid	-58.5	-36.5	14.9	960	2.68	0.985817			10.7		1	10.6		Semmartin et al. 2007
Paspalum dilatatum	Graminoid	-58.5	-36.5	14.9	960	2.77	1.01885			11.3		0.8	12.5		Semmartin et al. 2007
Lolium multiflorum	Graminoid	-58.5	-36.5	14.9	960	2.41	0.879627			8		0.6	14.8		Semmartin et al. 2007
Paspalum dilatatum	Graminoid	-58.5	-36.5	14.9	960	2.67	0.982078			5.3		0.6	13.3		Semmartin et al. 2007
native	Graminoid	-99.448	46.715	3.5	432	0.136	-1.9951			8.8					Shariff et al. 1994
native	Graminoid	-99.448	46.715	3.5	432	0.166	-1.79577			8.8					Shariff et al. 1994
native	Graminoid	-99.448	46.715	3.5	432	0.691	-0.369615			8.8					Shariff et al. 1994
native	Graminoid	-99.448	46.715	3.5	432	0.117	-2.14558			8.8					Shariff et al. 1994
native	Graminoid	-99.448	46.715	3.5	432	0.09	-2.40795			8.8					Shariff et al. 1994
native	Graminoid	-99.448	46.715	3.5	432	0.662	-0.41249			8.8					Shariff et al. 1994
native	Graminoid	-99.448	46.715	3.5	432	0.115	-2.16282			8.8					Shariff et al. 1994
native	Graminoid	-99.448	46.715	3.5	432	0.105	-2.25379			8.8					Shariff et al. 1994
native	Graminoid	-99.448	46.715	3.5	432	0.506	-0.681219			8.8					Shariff et al. 1994
native	Graminoid	-99.448	46.715	3.5	432	0.109	-2.21641			9.9					Shariff et al. 1994
native	Graminoid	-99.448	46.715	3.5	432	0.104	-2.26336			9.9					Shariff et al. 1994
native	Graminoid	-99.448	46.715	3.5	432	0.48	-0.733969			9.9					Shariff et al. 1994
native	Graminoid	-99.448	46.715	3.5	432	0.102	-2.28278			9.9					Shariff et al. 1994
native	Graminoid	-99.448	46.715	3.5	432	0.075	-2.59027			9.9					Shariff et al. 1994
native	Graminoid	-99.448	46.715	3.5	432	0.616	-0.484508			9.9					Shariff et al. 1994
native	Graminoid	-99.448	46.715	3.5	432	0.086	-2.45341			9.9					Shariff et al. 1994
native	Graminoid	-99.448	46.715	3.5	432	0.103	-2.27303			9.9					Shariff et al. 1994
native	Graminoid	-99.448	46.715	3.5	432	0.389	-0.944176			9.9					Shariff et al. 1994
Casuarina equisetifolia	Evergreen broadleaf	83.205	24.105	18.4	930.6	0.148	-1.91054	coarse root		8.8					Srivastava and Ambasht 1996
Casuarina equisetifolia	Evergreen broadleaf	83.205	24.105	18.4	930.6	0.16	-1.83258	coarse root		8.5					Srivastava and Ambasht 1996
Zygophyllum dumosum	Shrub	34.9618	32.09	14.5	90	0.189	-1.66601								Steinberger et al. 1995
Zygophyllum dumosum	Shrub	34.9618	32.09	14.5	90	0.189	-1.66601								Steinberger et al. 1995
Zygophyllum dumosum	Shrub	34.9618	32.09	14.5	90	0.189	-1.66601								Steinberger et al. 1995
Salix planifolia	Graminoid			1.7	500	1.018	0.0178399	fine root	222.658	10.39	21.43	15.43			Thormann et al. 2001
Salix planifolia	Graminoid			1.7	500	0.65	-0.430783	fine root	222.658	10.39	21.43	15.43			Thormann et al. 2001
Salix planifolia	Graminoid			1.7	500	0.504	-0.685179	fine root	222.658	10.39	21.43	15.43			Thormann et al. 2001
Dendrocalamus strictus	Graminoid	82.6333	25.0417	25.6	981	1.71	0.536493	fine root	442	8.5	52	0.24	19.9	5.3	Tripathi and Singh 1992
Betula ermanii	Deciduous broadleaf	142.317	44.383	4.1	1128	0.28	-1.27297	coarse root	455.4	6.9	66		41.7		Tripathi et al. 2006
Betula ermanii	Deciduous broadleaf	142.317	44.383	4.1	1128	0.35	-1.04982	fine root	441	10.5	42		32.6		Tripathi et al. 2006
Sasa kurilensis	Shrub	142.317	44.383	4.1	1128	0.34	-1.07881	fine root	428.4	11.9	36		30.8		Tripathi et al. 2006
Salix viminalis	Deciduous broadleaf	26.9167	58.7	12.6	733	0.325	-1.12393	fine root		15.1		0.31			Ülle Püttsepp et al. 2007
Salix dasyclados	Deciduous broadleaf	26.9167	58.7	12.6	733	0.162	-1.82016	fine root		16.6		0.32			Ülle Püttsepp et al. 2007
Qucrcus leucotnchophora	Deciduous broadleaf	79.4333	29.2667	13.15	1963	0.298	-1.21066	coarse root		6					Usman et al. 2000
Pinus roxburghii	Conifer	79.4333	29.2667	13.15	1963	0.238	-1.43548	coarse root		4.8					Usman et al. 2000
Qucrcus leucotnchophora	Deciduous broadleaf	79.4333	29.2667	13.15	1963	0.423	-0.860383	fine root		7.2					Usman et al. 2000
Qucrcus leucotnchophora	Deciduous broadleaf	79.4333	29.2667	13.15	1963	0.341	-1.07587	fine root		6.8					Usman et al. 2000
Pinus roxburghii	Conifer	79.4333	29.2667	13.15	1963	0.399	-0.918794	fine root		6.6					Usman et al. 2000
Pinus roxburghii	Conifer	79.4333	29.2667	13.15	1963	0.267	-1.32051	fine root		5.2					Usman et al. 2000
Erica	Shrub	5.78333	52.25	9.3	740	0.03	-3.50656		530	10.69	49.579	0.21	37.1		Vuuern et al. 1992
Molinia	Graminoid	5.78333	52.25	9.3	740	0.29	-1.23787		480	16.27	29.5022	0.36	16.7		Vuuern et al. 1992
Pinus massoniana	Evergreen broadleaf	106.833	22.1667	21	1400	0.61	-0.494296	fine root	483.6	6	80.6	0.35		1.99	Wang et al. 2010
Castanopsis hystrix	Evergreen broadleaf	106.833	22.1667	21	1400	0.71	-0.34249	fine root	463.32	7.8	59.4	0.45		2.65	Wang et al. 2010
Michelia macclurei	Evergreen broadleaf	106.833	22.1667	21	1400	0.95	-0.0512933	fine root	391.68	10.2	38.4	0.57		4.16	Wang et al. 2010
Mytilaria laosensis	Evergreen broadleaf	106.833	22.1667	21	1400	0.7	-0.356675	fine root	444.6	6.5	68.4	0.4		1.64	Wang et al. 2010
native	Mixed	-119	51	1.2	1000	0.708	-0.345311	fine root							Welke et al. 2003
native	Mixed	-119	51	1.2	1000	0.394	-0.931404	fine root							Welke et al. 2003
native	Mixed	-119	51	1.2	1000	0.269286	-1.31198	fine root							Welke et al. 2003
native	Mixed	-119	51	1.2	1000	0.2054	-1.5828	fine root							Welke et al. 2003
native	Mixed	-119	51	1.2	1000	0.72	-0.328504	fine root							Welke et al. 2003
native	Mixed	-119	51	1.2	1000	0.3996	-0.917291	fine root							Welke et al. 2003
native	Mixed	-119	51	1.2	1000	0.275143	-1.29046	fine root							Welke et al. 2003
native	Mixed	-119	51	1.2	1000	0.203867	-1.59029	fine root							Welke et al. 2003
native	Mixed	-119	51	1.2	1000	0.7	-0.356675	fine root							Welke et al. 2003
native	Mixed	-119	51	1.2	1000	0.388	-0.94675	fine root							Welke et al. 2003
native	Mixed	-119	51	1.2	1000	0.262643	-1.33696	fine root							Welke et al. 2003
native	Mixed	-119	51	1.2	1000	0.2023	-1.598	fine root							Welke et al. 2003
native	Mixed	-119	51	1.2	1000	0.66	-0.415515	fine root							Welke et al. 2003
native	Mixed	-119	51	1.2	1000	0.3752	-0.980296	fine root							Welke et al. 2003
native	Mixed	-119	51	1.2	1000	0.261286	-1.34214	fine root							Welke et al. 2003
native	Mixed	-119	51	1.2	1000	0.1958	-1.63066	fine root							Welke et al. 2003
Aster laurentianus	Graminoid	-98.3167	50.1833	2.2	470	0.896549	-0.109203		447.228	10.1	44.28	1.2			Wrubleski et al. 1997
Aster laurentianus	Graminoid	-98.3167	50.1833	2.2	470	0.635802	-0.452868		447.228	10.1	44.28	1.2			Wrubleski et al. 1997
Aster laurentianus	Graminoid	-98.3167	50.1833	2.2	470	0.481129	-0.731619		447.228	10.1	44.28	1.2			Wrubleski et al. 1997
Atriplex patula	Graminoid	-98.3167	50.1833	2.2	470	0.837649	-0.177157		446.432	5.6	79.72	0.67			Wrubleski et al. 1997
Atriplex patula	Graminoid	-98.3167	50.1833	2.2	470	0.507618	-0.678025		446.432	5.6	79.72	0.67			Wrubleski et al. 1997
Atriplex patula	Graminoid	-98.3167	50.1833	2.2	470	0.376628	-0.976496		446.432	5.6	79.72	0.67			Wrubleski et al. 1997
Chenopodium rubrum	Graminoid	-98.3167	50.1833	2.2	470	0.665582	-0.407093		464.96	4	116.24	0.32			Wrubleski et al. 1997
Chenopodium rubrum	Graminoid	-98.3167	50.1833	2.2	470	0.446765	-0.805724		464.96	4	116.24	0.32			Wrubleski et al. 1997
Chenopodium rubrum	Graminoid	-98.3167	50.1833	2.2	470	0.342965	-1.07013		464.96	4	116.24	0.32			Wrubleski et al. 1997
Abies faxoniana Rehd.et Wild	Conifer	104.083	32.967	2.9	813	0.808	-0.213193	fine root	449.609	6.29	71.48	1.13			Wu et al. 2010
Abies faxoniana Rehd.et Wild	Conifer	104.083	32.967	2.9	813	0.848	-0.164875	fine root	499.015	6.07	82.21	1.14			Wu et al. 2010
Betula Platyphylla	Deciduous broadleaf	104.083	32.967	2.9	813	0.852	-0.160169	fine root	429.19	10.28	41.75	0.73			Wu et al. 2010
Betula Platyphylla	Deciduous broadleaf	104.083	32.967	2.9	813	0.85	-0.162519	fine root	400.133	6.22	64.33	0.6			Wu et al. 2010
native	Mixed	115.417	39.95	4.8	612	0.623	-0.473209	fine root	449.18	7.4	60.7		30.8		Xiao et al. 2010
native	Mixed	115.417	39.95	4.8	612	0.556	-0.586987	fine root	434.94	6.6	65.9		33.2		Xiao et al. 2010
native	Mixed	110.5	31.5	10.6	1514	0.845	-0.168419	fine root	448.7	7	64.1		32.1		Xiao et al. 2010
Tsoongiodendron odorum	Evergreen broadleaf	117.433	26.1917	19.1	1749	1.01	0.00995033	fine root		7.3		0.56			Yang et al. 2004
Tsoongiodendron odorum	Evergreen broadleaf	117.433	26.1917	19.1	1749	1.19	0.173953	fine root		5.34		0.39			Yang et al. 2004
Tsoongiodendron odorum	Evergreen broadleaf	117.433	26.1917	19.1	1749	1.44	0.364643	fine root		4.55		0.31			Yang et al. 2004
Cunninghamia lanceolata	Conifer	117.433	26.1917	19.1	1749	0.79	-0.235722	fine root		13.54		2.17			Yang et al. 2004
Cunninghamia lanceolata	Conifer	117.433	26.1917	19.1	1749	0.94	-0.0618754	fine root		9.85		1.98			Yang et al. 2004
Cunninghamia lanceolata	Conifer	117.433	26.1917	19.1	1749	1.12	0.113329	fine root		8.69		1.89			Yang et al. 2004
Castanopsis kawakamii	Evergreen broadleaf	117.433	26.1917	19.1	1749	1.17	0.157004	fine root							Yang et al. 2004
Castanopsis kawakamii	Evergreen broadleaf	117.433	26.1917	19.1	1749	1.42	0.350657	fine root							Yang et al. 2004
Castanopsis kawakamii	Evergreen broadleaf	117.433	26.1917	19.1	1749	1.65	0.500775	fine root							Yang et al. 2004
Castanopsis kawakamii	Evergreen broadleaf	117.433	26.1917	19.1	1749	1.02	0.0198026	fine root							Yang et al. 2004
Castanopsis kawakamii	Evergreen broadleaf	117.433	26.1917	19.1	1749	1.39	0.329304	fine root							Yang et al. 2004
Castanopsis kawakamii	Evergreen broadleaf	117.433	26.1917	19.1	1749	1.53	0.425268	fine root							Yang et al. 2004
Fokienia hodginsii	Conifer	117.433	26.1917	19.1	1749	0.58	-0.544727	fine root							Yang et al. 2004
Fokienia hodginsii	Conifer	117.433	26.1917	19.1	1749	0.69	-0.371064	fine root							Yang et al. 2004
Fokienia hodginsii	Conifer	117.433	26.1917	19.1	1749	0.84	-0.174353	fine root							Yang et al. 2004
Cunninghamia lanceolata	Conifer	117.433	26.1917	19.1	1749	0.66	-0.415515	fine root							Yang et al. 2004
Cunninghamia lanceolata	Conifer	117.433	26.1917	19.1	1749	0.8	-0.223144	fine root							Yang et al. 2004
Cunninghamia lanceolata	Conifer	117.433	26.1917	19.1	1749	0.95	-0.0512933	fine root							Yang et al. 2004
Ormosia xylocarpa	Evergreen broadleaf	117.433	26.1917	19.1	1749	1.06	0.0582689	fine root							Yang et al. 2004
Ormosia xylocarpa	Evergreen broadleaf	117.433	26.1917	19.1	1749	1.42	0.350657	fine root							Yang et al. 2004
Ormosia xylocarpa	Evergreen broadleaf	117.433	26.1917	19.1	1749	1.53	0.425268	fine root							Yang et al. 2004

## Sheet: Reference
Arunachalam A, Pandey H, Tripathi R, Maithani K (1996) Fine root decomposition and nutrient mineralization patterns in a subtropical humid forest following tree cutting. Forest Ecology and Management 86:141-150
Arunachalam K, Singh ND, Arunachalam A (2003) Decomposition of leguminous crop residues in a ‘jhum’cultivation system in Arunachal Pradesh, India. Journal of Plant Nutrition and Soil Science 166:731-736
Balasubramanian D, Arunachalam K, Das A, Arunachalam A (2012) Decomposition and nutrient release of Eichhornia crassipes (Mart.) Solms. under different trophic conditions in wetlands of eastern Himalayan foothills. Ecological Engineering 44:111-122
Berg B (1984) Decomposition of root litter and some factors regulating the process: long-term root litter decomposition in a Scots pine forest. Soil Biology and Biochemistry 16:609-617
Bloomfield J, Vogt KA, Vogt DJ (1993) Decay rate and substrate quality of fine roots and foliage of two tropical tree species in the Luquillo Experimental Forest, Puerto Rico. Plant and soil 150:233-245
Bryant DM, Holland EA, Seastedt TR, Walker MD (1998) Analysis of litter decomposition in an alpine tundra. Canadian Journal of Botany 76:1295-1304
Buth G (1987) Decomposition of roots of three plant communities in a Dutch salt marsh. Aquatic botany 29:123-138
Carrera A, Bertiller M, Larreguy C (2008) Leaf litterfall, fine-root production, and decomposition in shrublands with different canopy structure induced by grazing in the Patagonian Monte, Argentina. Plant and soil 311:39-50
Chen H, Harmon ME, Griffiths RP (2001) Decomposition and nitrogen release from decomposing woody roots in coniferous forests of the Pacific Northwest: a chronosequence approach. Canadian journal of forest research 31:246-260
Chimner RA, Ewel KC (2005) A tropical freshwater wetland: II. Production, decomposition, and peat formation. Wetlands Ecology and Management 13:671-684
Conn CE, Day FP (1997) Root decomposition across a barrier island chronosequence: litter quality and environmental controls. Plant and soil 195:351-364
Crawford ER, Day FP, Atkinson RB (2007) Influence of environment and substrate quality on root decomposition in naturally regenerating and restored Atlantic white cedar wetlands. Wetlands 27:1-11
Dress WJ, Boerner REJ (2003) Temporal and spatial patterns in root nitrogen concentration and root decomposition in relation to prescribed fire. The American midland naturalist 149:245-257
Fan P, Guo D (2010) Slow decomposition of lower order roots: a key mechanism of root carbon and nutrient retention in the soil. Oecologia 163:509-515
Fornara DA, Tilman D, Hobbie SE (2008) Linkages between plant functional composition, fine root processes and potential soil N mineralization rates. Journal of Ecology 97:48-56
Fujii S, Takeda H (2012) Succession of collembolan communities during decomposition of leaf and root litter: Effects of litter type and position. Soil Biology and Biochemistry 54:77-85
Fujimaki R, Takeda H, Wiwatiwitaya D (2008) Fine root decomposition in tropical dry evergreen and dry deciduous forests in Thailand. Journal of forest research 13:338-346
Giese M, Gao YZ, Zhao Y, Pan Q, Lin S, Peth S, Brueck H (2009) Effects of grazing and rainfall variability on root and shoot decomposition in a semi-arid grassland. Applied soil ecology 41:8-18
Gill RA, Burke IC (2002) Influence of soil depth on the decomposition of Bouteloua gracilis roots in the shortgrass steppe. Plant and soil 241:233-242
Guo X, Lu X, Tong S, Dai G (2008) Influence of environment and substrate quality on the decomposition of wetland plant root in the Sanjiang Plain, Northeast China. Journal of Environmental Sciences 20:1445-1452
Gupta S, Singh J (1981) The effect of plant species, weather variables and chemical composition of plant material on decomposition in a tropical grassland. Plant and soil 59:99-117
Hackney CT, De La Cruz AA (1980) In situ decomposition of roots and rhizomes of two tidal marsh plants. Ecology:226-231
Hartmann M (1999) Species dependent root decomposition in rewetted fen soils. Plant and soil 213:93-98
Heim A, Frey B (2004) Early stage litter decomposition rates for Swiss forests. Biogeochemistry 70:299-313
Hemminga M, Kok C, Munck W (1988) Decomposition of Spartina anglica roots and rhizomes in a salt marsh of the Westerschelde estuary. Marine Ecology Progress Series MESEDT 48:175-184
Hobbie SE, Oleksyn J, Eissenstat DM, Reich PB (2010) Fine root decomposition rates do not mirror those of leaf litter among temperate tree species. Oecologia 162:505-513
Jalota R, Dalal R, Harms B, Page K, Mathers N, Wang W (2006) Effects of litter and fine root composition on their decomposition in a rhodic paleustalf under different land uses. Communications in soil science and plant analysis 37:1859-1875
John B, Pandey H, Tripathi R (2002) Decomposition of fine roots of Pinus kesiya and turnover of organic matter, N and P of coarse and fine pine roots and herbaceous roots and rhizomes in subtropical pine forest stands of different ages. Biology and Fertility of Soils 35:238-246
Kim JG (2001) Decomposition ofCarex andNuphar plants in a subalpine marsh. Journal of Plant Biology 44:73-80
Larmola T, Alm J, Juutinen S, Koppisch D, Augustin J, Martikainen PJ, Silvola J (2006) Spatial patterns of litter decomposition in the littoral zone of boreal lakes. Freshwater Biology 51:2252-2264
Liao CZ, Luo YQ, Fang CM, Chen JK, Li B (2008) Litter pool sizes, decomposition, and nitrogen dynamics in Spartina alterniflora-invaded and native coastal marshlands of the Yangtze Estuary. Oecologia 156:589-600
Lin C, Yang Y, Guo J, Chen G, Xie J (2011) Fine root decomposition of evergreen broadleaved and coniferous tree species in mid-subtropical China: dynamics of dry mass, nutrient and organic fractions. Plant and soil 338:311-327
Liu P, Huang J, Han X, Sun OJ (2009) Litter decomposition in semiarid grassland of Inner Mongolia, China. Rangeland ecology and management 62:305-313
Liu Z, Zou X (2002) Exotic earthworms accelerate plant litter decomposition in a Puerto Rican pasture and a wet forest. Ecological applications 12:1406-1417
Lõhmus K, Ivask M (1995) Decomposition and nitrogen dynamics of fine roots of Norway spruce (Picea abies (L.) Karst.) at different sites. Plant and soil 168:89-94
Manlay RJ, Masse D, Chevallier T, Russell-Smith A, Friot D, Feller C (2004) Post-fallow decomposition of woody roots in the West African savanna. Plant and soil 260:123-136
McClaugherty C, Aber J, Melillo J (1984) Decomposition dynamics of fine roots in forested ecosystems. Oikos:378-386
McClaugherty CA, Aber JD, Melillo JM (1982) The role of fine roots in the organic matter and nitrogen budgets of two forested ecosystems. Ecology:1481-1490
Mello SLM, Gonçalves JLM, Gava JL (2007) Pre-and post-harvest fine root growth in Eucalyptus grandis stands installed in sandy and loamy soils. Forest Ecology and Management 246:186-195
Moore TR, Bubier JL, Bledzki L (2007) Litter decomposition in temperate peatland ecosystems: the effect of substrate and site. Ecosystems 10:949-963
Moretto A, Distel R, Didoné N (2001) Decomposition and nutrient dynamic of leaf litter and roots from palatable and unpalatable grasses in a semi-arid grassland. Applied soil ecology 18:31-37
Moretto AS, Distel RA (2003) Decomposition of and nutrient dynamics in leaf litter and roots of Poa ligularis and Stipa gyneriodes. Journal of Arid Environments 55:503-514
Mun HT, Whitford W (1997) Changes in mass and chemistry of plant roots during long-term decomposition on a Chihuahuan Desert watershed. Biology and Fertility of Soils 26:16-22
Norris MD, Blair JM, Johnson LC (2001) Land cover change in eastern Kansas: litter dynamics of closed-canopy eastern redcedar forests in tallgrass prairie. Canadian Journal of Botany 79:214-222
Olajuyigbe S, Tobin B, Hawkins M, Nieuwenhuis M (2012) The measurement of woody root decomposition using two methodologies in a Sitka spruce forest ecosystem. Plant and soil:1-15
Ostertag R, Hobbie SE (1999) Early stages of root and leaf decomposition in Hawaiian forests: effects of nutrient availability. Oecologia 121:564-573
Ostertag R, Marín-Spiotta E, Silver WL, Schulten J (2008) Litterfall and decomposition in relation to soil carbon pools along a secondary forest chronosequence in Puerto Rico. Ecosystems 11:701-714
Pereira P, Caçador I, Vale C, Caetano M, Costa AL (2007) Decomposition of belowground litter and metal dynamics in salt marshes (Tagus Estuary, Portugal). Science of the total environment 380:93-101
Poret N, Twilley RR, Rivera-Monroy VH, Coronado-Molina C (2007) Belowground decomposition of mangrove roots in Florida coastal Everglades. Estuaries and coasts 30:491-496
Pyo JH, Shin CH, Namgung J, Kim JH, Mun HT (2002) Weight loss and nutrients dynamics during the decomposition of fine roots. Korean Journal of Ecology 25:41-44
Reed H, Blair J, Wall D, Seastedt T (2009) Impacts of management legacies on litter decomposition in response to reduced precipitation in a tallgrass prairie. Applied soil ecology 42:79-85
Scarton F, Day JW, Rismondo A (2002) Primary production and decomposition of Sarcocornia fruticosa (L.) scott and Phragmites australis Trin. Ex Steudel in the Po Delta, Italy. Estuaries and coasts 25:325-336
Schuur EAG (2001) The effect of water on decomposition dynamics in mesic to wet Hawaiian montane forests. Ecosystems 4:259-273
Seastedt T (1988) Mass, nitrogen, and phosphorus dynamics in foliage and root detritus of tallgrass prairie. Ecology:59-65
Semmartin M, Garibaldi LA, Chaneton EJ (2008) Grazing history effects on above-and below-ground litter decomposition and nutrient cycling in two co-occurring grasses. Plant and soil 303:177-189
Shariff AR, Biondini ME, Grygiel CE (1994) Grazing intensity effects on litter decomposition and soil nitrogen mineralization. Journal of Range Management:444-449
Srivastava AK, Ambasht R (1996) Litterfall, decomposition, and nitrogen release in two age groups of trees in Casuarina equisetifolia plantations in the dry tropical Vindhyan plateau, India. Biology and Fertility of Soils 21:277-283
Steinberger Y, Degani R, Barness G (1995) Decomposition of root litter and related microbial population dynamics of a Negev Desert shrub, Zygophyllum dumosum. Journal of Arid Environments 31:383-399
Thormann MN, Bayley SE, Currah RS (2001) Comparison of decomposition of belowground and aboveground plant litters in peatlands of boreal Alberta, Canada. Canadian Journal of Botany 79:9-22
Tripathi S, Sumida A, Shibata H, Ono K, Uemura S, Kodama Y, Hara T (2006) Leaf litterfall and decomposition of different above-and belowground parts of birch (Betula ermanii) trees and dwarf bamboo (Sasa kurilensis) shrubs in a young secondary forest in Northern Japan. Biology and Fertility of Soils 43:237-246
Tripathi S, Singh K (1992) Nutrient immobilization and release patterns during plant decomposition in a dry tropical bamboo savanna, India. Biology and Fertility of Soils 14:191-199
Ülle Püttsepp, Lõhmus K, Koppel A (2007) Decomposition of fine roots and alpha-cellulose in a short rotation willow (Salix spp.) plantation on abandoned agricultural land. Silva Fennica 41:247-258
Usman S, Singh S, Rawat Y, Bargali S (2000) Fine root decomposition and nitrogen mineralisation patterns in Quercus leucotrichophora and Pinus roxburghii forests in central Himalaya. Forest Ecology and Management 131:191-199
Vuuren VM, Berendse F, De Visser W (1993) Species and site differences in the decomposition of litters and roots from wet heathlands. Canadian Journal of Botany 71:167-173
Wang H, Liu S, Mo J (2010) Correlation between leaf litter and fine root decomposition among subtropical tree species. Plant and soil 335:289-298
Welke SE, Hope GD, Hunt GA (2003) Effects of harvesting on fine root biomass and decomposition in an Engelmann spruce subalpine fir forest. Canadian journal of forest research 33:847-853
Wrubleski DA, Murkin HR, van der Valk AG, Davis CB (1997) Decomposition of litter of three mudflat annual species in a northern prairie marsh during drawdown. Plant Ecology 129:141-148
Wu FZ, Yang WY, Zhang J, Deng RJ (2010) Fine root decomposition in two subalpine forests during the freeze-thaw season. Canadian journal of forest research 40:298-307
Xiao C et al. (2010) Belowground carbon pools and dynamics in China's warm temperate and sub-tropical deciduous forests. Biogeosciences 7:275-287
Yang YS, Chen GS, Guo JF, Lin P (2004a) Decomposition dynamic of fine roots in a mixed forest of Cunninghamia lanceolata and Tsoongiodendron odorum in mid-subtropics. Annals of forest science 61:65-72
Yang YS, Chen GS, Lin P, Xie JS, Guo JF (2004b) Fine root distribution, seasonal pattern and production in four plantations compared with a natural forest in Subtropical China. Annals of forest science 61:617-627
